# Supplementary material for: A Detailed View of KIR Haplotype Structures and Gene Families as Provided by a New Motif-Based Multiple Sequence Alignment
Source: Front Immunol. 2020 Nov 18;11:585731. doi: 10.3389/fimmu.2020.585731 (PMC7708349; doi:10.3389/fimmu.2020.585731)
Supplement: Supplementary Data Sheet 2 — Zipped fasta file of the multiple sequence alignment of the probe motifs of 68 human haplotypes and 1 chimpanzee. The phylogenetic tree is in Supplementary Image 1. [file DataSheet_2.zip]

Archive with 1 entries (1 files):
- SDS2.fasta
