# Supplementary material for: A Detailed View of KIR Haplotype Structures and Gene Families as Provided by a New Motif-Based Multiple Sequence Alignment
Source: Front Immunol. 2020 Nov 18;11:585731. doi: 10.3389/fimmu.2020.585731 (PMC7708349; doi:10.3389/fimmu.2020.585731)
Supplement: Supplementary Data Sheet 3 — Multiple sequence alignment of the DNA of 67 human haplotypes. Human haplotype cA01~tB04 is not included for purposes of visualization in the manuscript. [file DataSheet_3.zip]

Archive with 1 entries (1 files):
- SDS3.fasta
