# Supplementary material for: A Detailed View of KIR Haplotype Structures and Gene Families as Provided by a New Motif-Based Multiple Sequence Alignment
Source: Front Immunol. 2020 Nov 18;11:585731. doi: 10.3389/fimmu.2020.585731 (PMC7708349; doi:10.3389/fimmu.2020.585731)
Supplement: Supplementary Data Sheet 4 — MAFFT-generated multiple sequence alignment of the DNA of 68 human haplotypes plus 1 chimpanzee. The overview image is in Supplementary Image 2. [file DataSheet_4.zip]

Archive with 1 entries (1 files):
- SDS4.fasta
